# Supplementary material for: Chemical, Sensory, and Nutraceutical Profiling, and Shelf-Life Assessment of High-Quality Extra Virgin Olive Oil Produced in a Local Area near Florence (Italy)
Source: Molecules. 2025 Jun 30;30(13):2811. doi: 10.3390/molecules30132811 (PMC12251353; doi:10.3390/molecules30132811)
Supplement: Supplementary file 1 [file molecules-30-02811-s001.zip]

Archive with 1 entries (1 files):
- molecules-3705102-supplementary.pdf
